# Supplementary material for: Colony level fitness analysis identifies a trade-off between population growth rate and dauer yield in Caenorhabditis elegans
Source: BMC Ecol Evol. 2024 Jan 25;24:13. doi: 10.1186/s12862-024-02199-1 (PMC10809635; doi:10.1186/s12862-024-02199-1)
Supplement: Supplementary file 1 — Additional file 1. Supplemental Dataset 1. Raw data corresponding to parts of Figures 2 and 3. [file 12862_2024_2199_MOESM1_ESM.xlsx]

## Sheet: Fig 2.b
	Fig. 2b
	Lawn area and OD600 of OP50 bacterial lawn
		File name		Length (um)	Area	Area (cm^2)			OD600
	1	Lawn OP50_-2147483629 - Copy.tiff		17650.1	9.78812e+08	9.79		1	0.355
	2	Lawn OP50_-2147483630 - Copy.tiff		17813.4	9.9701e+08	9.97		2	0.372
	3	Lawn OP50_-2147483631.tiff		17977.9	1.01551e+09	10.1		3	0.329
	4	Lawn OP50_-2147483632.tiff		17926	1.00966e+09	10		4	0.341
	5	Lawn OP50_-2147483633.tiff		17276.7	9.37838e+08	9.37		5	0.34
	6	Lawn OP50_-2147483634.tiff		18031.3	1.02155e+09	10.2		6	0.324
	7	Lawn OP50_-2147483635.tiff		17594.8	9.72696e+08	9.73		7	0.36
	8	Lawn OP50_-2147483636.tiff		17763.4	9.91419e+08	9.91		8	0.354
	9	Lawn OP50_-2147483637.tiff		17704.1	9.84815e+08	9.85		9	0.376
	10	Lawn OP50_-2147483638.tiff		18960.8	1.12959e+09	11.3		10	0.314
	11	Lawn OP50_-2147483640.tiff		17628	9.76363e+08	9.76
	Average					9.99818		Average	0.3465
	Stdev					0.461516		Stdev	0.0204736
	Std error					0.139152		Std error	0.00647431

## Sheet: Fig. 3a
	Fig 3.a	Time to bust
		Founder number
		1	3	10	50	200
	Trial 1	161	112	85	61	38
	Trial 2	157	133	100	82	58
	Trial 3	158	134	108	82	57
	Average	158.667	126.333	97.6667	75	51
	Stdev	1.69967	10.1434	9.53357	9.89949	9.20145
	Std error	0.981307	5.8563	5.50421	5.71548	5.31246

## Sheet: Fig. 3b
	Fig 3.b	Dauer yield (72hr post bust)
	Trial 1	1	3	10	50	200
		1340		5900	150
		1310	4400	5400		1220
			4400	4900	100	1370
	Trial 2					237
		833	1400	800	337	467
		830	1473	770	300	90
	Trial 3	2100	3600	37	490	888
		2100	3250	37	1273	833
		1950	3600			816
	Trial 4	2020	1823	160	166	510
		1136	2113	220	83	2820
		1783	2306	146		2300
	Pooled data
		1	3	10	50	200
		1340	4400	800	150	1220
		1310	4400	770	100	1370
		833	1400	37	337	237
		830	1473	37	300	467
		2100	3600	160	490	90
		2100	3250	220	166	888
		1950	3600	146	83	833
		2020	1823			816
		1136	2113			510
		1783	2306			2820
						2300
	Mean	1540	2837	310	232.3	1050
	Std. Deviation	510.4	1154	331.2	148.8	846.7
	Std. Error of Mean	161.4	364.9	125.2	56.26	255.3
	Minimum	830	1400	37	83	90
	Maximum	2100	4400	800	490	2820
	Range	1270	3000	763	407	2730
	* Identified as outliers ROUT Q = 1%

## Sheet: Fig. 3c
Fig. 3c
	0	24	48	72	96	120	144	168
Trial 1	0	123.333	353.333	1386.67	910	3466.67	12600	4322
	0	203.333	226.667	1643.33	3620	3600	7500	5250
	0	26.6667	316.667	1610	1423.33	4366.67	5966.67	4870
Trial 2	0	100	660	1570	1965	4466.67	8466.67	7570
	0	113.333	500	1510	2520	5833.33	9133.33	6500
			810	713.333	2125			6830
Number of values	5	5	6	6	6	5	5	6
Minimum	0	26.67	226.7	713.3	910	3467	5967	4322
25% Percentile	0	63.33	294.2	1218	1295	3533	6733	4733
Median	0	113.3	426.7	1540	2045	4367	8467	5875
75% Percentile	0	163.3	697.5	1618	2795	5150	10867	7015
Maximum	0	203.3	810	1643	3620	5833	12600	7570
Mean	0	113.3	477.8	1406	2094	4347	8733	5890
Std. Deviation	0	63.03	223	350.9	935.9	943	2468	1264
Std. Error of Mean	0	28.19	91.03	143.3	382.1	421.7	1104	516
Lower 95% CI	0	35.08	243.8	1037	1112	3176	5669	4564
Upper 95% CI	0	191.6	711.8	1774	3076	5518	11797	7217
Table Analyzed	Combined bio replicates from 2 trials
Data sets analyzed	A-H
ANOVA summary
F	45.92
P value	<0.0001
P value summary	****
Significant diff. among means (P < 0.05)?	Yes
R squared	0.8993
Brown-Forsythe test
F (DFn, DFd)	3.962 (7, 36)
P value	0.0026
P value summary	**
Are SDs significantly different (P < 0.05)?	Yes
Bartlett's test
Bartlett's statistic (corrected)
P value
P value summary
Are SDs significantly different (P < 0.05)?
ANOVA table	SS	DF	MS	F (DFn, DFd)	P value
Treatment (between columns)	367501285	7	52500184	F (7, 36) = 45.92	P<0.0001
Residual (within columns)	41161068	36	1143363
Total	408662353	43
Data summary
Number of treatments (columns)	8
Number of values (total)	44
Tukey's multiple comparisons test	Mean Diff.	95.00% CI of diff.	Below threshold?	Summary	Adjusted P Value
0 vs. 24	-113.3	-2288 to 2061	No	ns	>0.9999	A-B
0 vs. 48	-477.8	-2560 to 1604	No	ns	0.9951	A-C
0 vs. 72	-1406	-3488 to 676.4	No	ns	0.3922	A-D
0 vs. 96	-2094	-4176 to -11.94	Yes	*	0.0478	A-E
0 vs. 120	-4347	-6521 to -2172	Yes	****	<0.0001	A-F
0 vs. 144	-8733	-10908 to -6559	Yes	****	<0.0001	A-G
0 vs. 168	-5890	-7972 to -3808	Yes	****	<0.0001	A-H
24 vs. 48	-364.4	-2446 to 1718	No	ns	0.9991	B-C
24 vs. 72	-1292	-3374 to 789.7	No	ns	0.4986	B-D
24 vs. 96	-1981	-4063 to 101.4	No	ns	0.072	B-E
24 vs. 120	-4233	-6408 to -2059	Yes	****	<0.0001	B-F
24 vs. 144	-8620	-10795 to -6445	Yes	****	<0.0001	B-G
24 vs. 168	-5777	-7859 to -3695	Yes	****	<0.0001	B-H
48 vs. 72	-927.8	-2913 to 1057	No	ns	0.8009	C-D
48 vs. 96	-1616	-3601 to 368.9	No	ns	0.1828	C-E
48 vs. 120	-3869	-5951 to -1787	Yes	****	<0.0001	C-F
48 vs. 144	-8256	-10338 to -6174	Yes	****	<0.0001	C-G
48 vs. 168	-5413	-7398 to -3427	Yes	****	<0.0001	C-H
72 vs. 96	-688.3	-2673 to 1297	No	ns	0.9492	D-E
72 vs. 120	-2941	-5023 to -859.2	Yes	**	0.0014	D-F
72 vs. 144	-7328	-9410 to -5246	Yes	****	<0.0001	D-G
72 vs. 168	-4485	-6470 to -2500	Yes	****	<0.0001	D-H
96 vs. 120	-2253	-4335 to -170.8	Yes	*	0.0261	E-F
96 vs. 144	-6639	-8721 to -4557	Yes	****	<0.0001	E-G
96 vs. 168	-3796	-5782 to -1811	Yes	****	<0.0001	E-H
120 vs. 144	-4387	-6561 to -2212	Yes	****	<0.0001	F-G
120 vs. 168	-1544	-3626 to 538.3	No	ns	0.2795	F-H
144 vs. 168	2843	761.1 to 4925	Yes	**	0.0022	G-H

## Sheet: Fig. 3d
	Fig 3. d	Founder dauer yield
		1			3			50
		Bio rep 1	Bio rep 2	Bio rep 3	Bio rep 1	Bio rep 2	Bio rep 3	Bio rep 1	Bio rep 2	Bio rep 3
	48	233	180		143	236	96	300	1083	203
	72	475	795		1823	2113	2306	1773	1496	1076
	96	2020	1136	1783	4800	3866		2512	1469	1076
	120	2533	2400	2566	5566	7533	8366	3375	3430	2955
	144	3233	4300	4100	6966	9866		1526	1533	1900
	168	6900	3500	5600	11400	14633	11300	2300	1966
	Two-way ANOVA	Ordinary
	Alpha	0.05
	Source of Variation	% of total variation	P value	P value summary	Significant?
	Interaction	21.82	<0.0001	****	Yes
	Row Factor	40.72	<0.0001	****	Yes
	Column Factor	28.05	<0.0001	****	Yes
	ANOVA table	SS (Type III)	DF	MS	F (DFn, DFd)	P value
	Interaction	113045181	10	11304518	F (10, 31) = 13.90	P<0.0001
	Row Factor	210945177	5	42189035	F (5, 31) = 51.89	P<0.0001
	Column Factor	145311901	2	72655950	F (2, 31) = 89.35	P<0.0001
	Residual	25206858	31	813124
	Data summary
	Number of columns (Column Factor)	3
	Number of rows (Row Factor)	6
	Number of values	49
	Tukey's multiple comparisons test	Predicted (LS) mean diff.	95.00% CI of diff.	Below threshold?	Summary	Adjusted P Value
	48
	1 vs. 3	48.17	-1978 to 2074	No	ns	0.9981
	1 vs. 50	-322.2	-2348 to 1704	No	ns	0.9193
	3 vs. 50	-370.3	-2182 to 1442	No	ns	0.8704
	72
	1 vs. 3	-1446	-3472 to 580.3	No	ns	0.201
	1 vs. 50	-813.3	-2839 to 1213	No	ns	0.5898
	3 vs. 50	632.3	-1180 to 2444	No	ns	0.6698
	96
	1 vs. 3	-2687	-4713 to -660.7	Yes	**	0.0073
	1 vs. 50	-39.33	-1851 to 1773	No	ns	0.9984
	3 vs. 50	2647	621.4 to 4673	Yes	**	0.0083
	120
	1 vs. 3	-4655	-6467 to -2843	Yes	****	<0.0001
	1 vs. 50	-753.7	-2566 to 1058	No	ns	0.5678
	3 vs. 50	3902	2090 to 5714	Yes	****	<0.0001
	144
	1 vs. 3	-4538	-6564 to -2512	Yes	****	<0.0001
	1 vs. 50	2225	412.6 to 4037	Yes	*	0.0135
	3 vs. 50	6763	4737 to 8789	Yes	****	<0.0001
	168
	1 vs. 3	-7111	-8923 to -5299	Yes	****	<0.0001
	1 vs. 50	3200	1174 to 5226	Yes	**	0.0014
	3 vs. 50	10311	8285 to 12337	Yes	****	<0.0001

## Sheet: Fig. 3e
	Fig. 3e - Body Length
		1	2	3	4	5	6	7	8	9	10	11	12	13	14	15	16	17	18	19	20	21	22	23	24	25	26	27	28	29	30	31	32	33	34	35	36	37	38	39	40	41	42	43	44	45	46
Time post bust (hour)	48	425.2	374.8	452.3	415.8	392.1	393.4	390.4	387	366.4	452.8	434.6	377.8	422.4	381	400.2	415.4
	72	368.9	411.6	410.8	410.5	415	399.8	372.8	443.3	387.9	450.5	384.7	374.6	454.7	444.4	391.6	391.2	386.8	406.3	425.3	373.7	381.9	442.3	400.7	405.9	400.3	405
	96	370.2	401.5	406.6	416.6	453.9	432.9	379.9	377.5	427.2	459.2	405.1	436	450.3	431.4	366.3	388.1	422.8	402.7	390.9	434.7	421	423.8	389.8	382.3	389	380.6	399.4	363.8
	120	419	446.9	486.2	406.9	399.5	404.2	400	425.7	362.4	492.1	399	403.1	383.3	392.3	407.7	354.4	429.1	467.7	400.8	488.4	432.1	415.9
	144	412.9	437.2	498.9	377.6	439.4	465.8	475.9	467.4	472.8	418.6	431.3	405.1	428.6	403.9	459	466.8	355	381.8
	168	398.6	391.1	417.1	383.8	387.9	418.3	392.6	385.1	416.9	415.8	398.5	396.3	369.1	418.6	382.8	376.7	437.2	386.9	465.6	440.2	460.7	416	424.5	390.9	391.9	365.2	361.4	396.7	428.1	394.9	393.5	345.6	370.6	366.1	395.9	401	388.4	447	420.1	429.5	477	369.1	353.1	353.9	358.8	393.2
	ANOVA summary
	F	3.68
	P value	0.0036
	P value summary	**
	Significant diff. among means (P < 0.05)?	Yes
	R squared	0.1093
	Brown-Forsythe test
	F (DFn, DFd)	0.9952 (5, 150)
	P value	0.4227
	P value summary	ns
	Are SDs significantly different (P < 0.05)?	No
	Bartlett's test
	Bartlett's statistic (corrected)	7.12
	P value	0.2119
	P value summary	ns
	Are SDs significantly different (P < 0.05)?	No
	ANOVA table	SS	DF	MS	F (DFn, DFd)	P value
	Treatment (between columns)	17641	5	3528	F (5, 150) = 3.680	P=0.0036
	Residual (within columns)	143803	150	958.7
	Total	161444	155
	Data summary
	Number of treatments (columns)	6
	Number of values (total)	156
	Number of families	1
	Number of comparisons per family	15
	Alpha	0.05
	Tukey's multiple comparisons test	Mean Diff.	95.00% CI of diff.	Below threshold?	Summary	Adjusted P Value
	48 vs. 72	-0.3038	-28.71 to 28.10	No	ns	>0.9999	A-B
	48 vs. 96	-2.168	-30.18 to 25.85	No	ns	>0.9999	A-C
	48 vs. 120	-13.84	-43.21 to 15.53	No	ns	0.7504	A-D
	48 vs. 144	-28.12	-58.83 to 2.590	No	ns	0.0933	A-E
	48 vs. 168	5.704	-20.24 to 31.65	No	ns	0.9882	A-F
	72 vs. 96	-1.864	-26.21 to 22.48	No	ns	>0.9999	B-C
	72 vs. 120	-13.54	-39.43 to 12.36	No	ns	0.6589	B-D
	72 vs. 144	-27.82	-55.23 to -0.4106	Yes	*	0.0445	B-E
	72 vs. 168	6.008	-15.92 to 27.94	No	ns	0.9687	B-F
	96 vs. 120	-11.67	-37.14 to 13.79	No	ns	0.7717	C-D
	96 vs. 144	-25.95	-52.96 to 1.050	No	ns	0.0672	C-E
	96 vs. 168	7.872	-13.55 to 29.30	No	ns	0.896	C-F
	120 vs. 144	-14.28	-42.69 to 14.13	No	ns	0.6956	D-E
	120 vs. 168	19.55	-3.625 to 42.72	No	ns	0.1509	D-F
	144 vs. 168	33.83	8.975 to 58.68	Yes	**	0.0018	E-F
	Test details	Mean 1	Mean 2	Mean Diff.	SE of diff.	n1	n2	q	DF
	48 vs. 72	405.1	405.4	-0.3038	9.838	16	26	0.04368	150
	48 vs. 96	405.1	407.3	-2.168	9.703	16	28	0.316	150
	48 vs. 120	405.1	418.9	-13.84	10.17	16	22	1.924	150
	48 vs. 144	405.1	433.2	-28.12	10.64	16	18	3.738	150
	48 vs. 168	405.1	399.4	5.704	8.987	16	46	0.8977	150
	72 vs. 96	405.4	407.3	-1.864	8.433	26	28	0.3126	150
	72 vs. 120	405.4	418.9	-13.54	8.969	26	22	2.134	150
	72 vs. 144	405.4	433.2	-27.82	9.494	26	18	4.144	150
	72 vs. 168	405.4	399.4	6.008	7.597	26	46	1.118	150
	96 vs. 120	407.3	418.9	-11.67	8.821	28	22	1.871	150
	96 vs. 144	407.3	433.2	-25.95	9.354	28	18	3.924	150
	96 vs. 168	407.3	399.4	7.872	7.422	28	46	1.5	150
	120 vs. 144	418.9	433.2	-14.28	9.841	22	18	2.052	150
	120 vs. 168	418.9	399.4	19.55	8.026	22	46	3.444	150
	144 vs. 168	433.2	399.4	33.83	8.608	18	46	5.557	150

## Sheet: founder number = 1
	Population structure determined using KCHsiung Github as outlined in methods
	t	Eggs	L1	L2	L3	L4	A	YA	PA	Food
0	1	0	0	0	0	0	1	1	0	10000000
1	2	0	0	0	0	0	1	1	0	9999984
2	3	0	0	0	0	0	1	1	0	9999968
3	4	0	0	0	0	0	1	1	0	9999952
4	5	0	0	0	0	0	1	1	0	9999936
5	6	0	0	0	0	0	1	1	0	9999920
6	7	0	0	0	0	0	1	1	0	9999904
7	8	0	0	0	0	0	1	1	0	9999888
8	9	1	0	0	0	0	1	1	0	9999872
9	10	2	0	0	0	0	1	1	0	9999856
10	11	4	0	0	0	0	1	1	0	9999840
11	12	6	0	0	0	0	1	1	0	9999824
12	13	9	0	0	0	0	1	1	0	9999808
13	14	12	0	0	0	0	1	1	0	9999792
14	15	16	0	0	0	0	1	1	0	9999776
15	16	20	0	0	0	0	1	1	0	9999760
16	17	25	0	0	0	0	1	1	0	9999744
17	18	30	0	0	0	0	1	1	0	9999728
18	19	35	1	0	0	0	1	1	0	9999711
19	20	40	2	0	0	0	1	1	0	9999693
20	21	45	4	0	0	0	1	1	0	9999673
21	22	50	6	0	0	0	1	1	0	9999651
22	23	55	9	0	0	0	1	1	0	9999626
23	24	60	12	0	0	0	1	1	0	9999598
24	25	63	16	0	0	0	1	1	0	9999566
25	26	66	20	0	0	0	1	1	0	9999530
26	27	68	25	0	0	0	1	1	0	9999489
27	28	69	29	1	0	0	1	1	0	9999442
28	29	69	34	2	0	0	1	1	0	9999388
29	30	69	38	4	0	0	1	1	0	9999326
30	31	68	43	6	0	0	1	1	0	9999255
31	32	66	47	9	0	0	1	1	0	9999174
32	33	63	52	12	0	0	1	1	0	9999082
33	34	60	56	16	0	0	1	1	0	9998978
34	35	57	59	20	0	0	1	1	0	9998863
35	36	54	61	24	1	0	1	1	0	9998734
36	37	51	63	28	2	0	1	1	0	9998591
37	38	48	63	32	4	0	1	1	0	9998432
38	39	45	63	36	6	0	1	1	0	9998257
39	40	42	62	40	9	0	1	1	0	9998063
40	41	39	61	44	11	1	1	1	0	9997846
41	42	36	58	48	14	2	1	1	0	9997604
42	43	33	55	52	16	4	1	1	0	9997333
43	44	30	53	54	19	6	1	1	0	9997032
44	45	28	50	56	21	9	1	1	0	9996698
45	46	26	47	57	24	12	1	1	0	9996329
46	47	23	45	57	26	16	1	1	0	9995922
47	48	21	42	56	29	20	1	1	0	9995476
48	49	19	39	55	31	24	2	2	0	9994979
49	50	17	36	53	34	28	3	2	1	9994429
50	51	14	34	50	36	32	5	4	1	9993815
51	52	12	31	48	37	36	7	6	1	9993140
52	53	10	28	46	37	40	10	9	1	9992392
53	54	8	26	43	37	44	13	12	1	9991572
54	55	6	24	41	35	48	17	16	1	9990670
55	56	4	22	39	33	52	21	20	1	9989686
56	57	4	20	36	32	54	26	25	1	9988618
57	58	5	18	33	31	56	31	30	1	9987466
58	59	9	16	31	29	57	37	36	1	9986224
59	60	16	14	29	28	57	43	42	1	9984896
60	61	30	12	26	27	56	50	49	1	9983476
61	62	50	10	24	25	55	57	56	1	9981966
62	63	80	8	22	23	53	65	64	1	9980358
63	64	120	6	20	22	50	73	72	1	9978656
64	65	175	4	19	20	48	80	79	1	9976870
65	66	245	3	17	18	46	87	86	1	9975001
66	67	335	3	15	17	43	94	93	1	9973052
67	68	445	4	13	16	41	100	99	1	9971030
68	69	580	8	12	14	39	106	105	1	9968934
69	70	740	16	10	13	36	112	111	1	9966766
70	71	930	30	8	12	33	118	117	1	9964520
71	72	1150	50	6	11	31	123	122	1	9962198
72	73	1401	80	4	10	29	128	127	1	9959790
73	74	1683	120	3	9	26	133	132	1	9957292
74	75	1995	175	2	8	24	137	136	1	9954697
75	76	2335	244	2	7	22	141	140	1	9951989
76	77	2700	333	3	6	20	145	144	1	9949146
77	78	3088	440	8	4	19	148	147	1	9946154
78	79	3494	572	16	3	17	151	150	1	9942986
79	80	3914	726	30	2	15	154	153	1	9939608
80	81	4341	910	50	1	13	157	156	1	9935978
81	82	4771	1120	80	0	12	159	158	1	9932058
82	83	5197	1361	120	0	10	161	160	1	9927801
83	84	5615	1628	174	1	8	163	162	1	9923149
84	85	6018	1925	242	3	6	165	164	1	9918040
85	86	6402	2244	328	8	4	167	166	1	9912404
86	87	6760	2588	432	16	3	168	167	1	9906176
87	88	7088	2948	558	30	2	169	168	1	9899272
88	89	7383	3326	706	49	2	170	169	1	9891602
89	90	7641	3710	880	77	3	171	170	1	9883064
90	91	7859	4101	1080	112	8	171	170	1	9873555
91	92	8037	4490	1306	159	16	171	170	1	9862953
92	93	8175	4875	1558	215	30	171	170	1	9851126
93	94	8271	5248	1834	286	50	171	170	1	9837930
94	95	8325	5608	2132	368	80	171	170	1	9823210
95	96	8341	5946	2448	468	120	171	170	1	9806800
96	97	8319	6260	2780	581	174	172	171	1	9788512
97	98	8261	6542	3122	715	242	174	172	2	9768146
98	99	8168	6795	3470	864	328	179	176	3	9745467
99	100	8044	7010	3820	1033	432	187	182	5	9720237
100	101	7887	7189	4168	1215	558	201	194	7	9692172
101	102	7703	7330	4508	1414	706	221	211	10	9660986
102	103	7491	7435	4838	1620	880	251	238	13	9626339
103	104	7255	7501	5152	1836	1080	291	274	17	9587894
104	105	6997	7531	5446	2055	1306	346	325	21	9545267
105	106	6724	7527	5714	2279	1558	416	390	26	9498076
106	107	6440	7491	5954	2500	1834	507	476	31	9445893
107	108	6153	7420	6164	2721	2132	619	582	37	9388301
108	109	5874	7322	6340	2935	2448	759	716	43	9324831
109	110	5617	7195	6482	3142	2780	927	877	50	9255032
110	111	5406	7039	6590	3336	3122	1131	1074	57	9178397
111	112	5261	6858	6665	3518	3470	1371	1306	65	9094441
112	113	5220	6655	6707	3681	3820	1652	1579	73	9002656
113	114	5322	6431	6717	3825	4168	1974	1894	80	8902563
114	115	5627	6187	6699	3946	4508	2341	2254	87	8793674
115	116	6188	5932	6650	4047	4838	2751	2657	94	8675534
116	117	7089	5670	6574	4123	5152	3207	3107	100	8547696
117	118	8414	5405	6473	4178	5446	3707	3601	106	8409753
118	119	10274	5152	6347	4212	5714	4253	4141	112	8261299
119	120	12779	4925	6194	4229	5954	4841	4723	118	8101982
120	121	16070	4742	6022	4224	6164	5472	5349	123	7931436
121	122	20286	4628	5831	4202	6340	6142	6014	128	7749346
122	123	25592	4620	5621	4163	6482	6849	6716	133	7555392
123	124	32149	4756	5395	4107	6590	7589	7452	137	7349274
124	125	40135	5090	5162	4032	6665	8359	8218	141	7130668
125	126	49721	5680	4922	3944	6707	9153	9008	145	6899264
126	127	61088	6606	4683	3842	6717	9967	9819	148	6654716
127	128	74405	7945	4460	3724	6699	10795	10644	151	6396643
128	129	89834	9809	4261	3596	6650	11636	11482	154	6124552
129	130	107521	12298	4109	3459	6574	12482	12325	157	5837896
130	131	127592	15551	4028	3311	6473	13331	13172	159	5535965
131	132	150151	19694	4054	3155	6347	14179	14018	161	5217903
132	133	175271	24890	4219	3000	6194	15024	14861	163	4882639
133	134	202993	31278	4582	2844	6022	15860	15695	165	4528885
134	135	233314	39037	5197	2694	5831	16684	16517	167	4155086
135	136	266197	48312	6137	2563	5621	17494	17326	168	3759376
136	137	301562	59280	7480	2462	5395	18286	18117	169	3339552
137	138	339281	72076	9328	2406	5162	19056	18886	170	2893004
138	139	379184	86864	11779	2417	4922	19804	19633	171	2416674
139	140	421065	103749	14959	2526	4683	20526	20355	171	1907023
140	141	464678	122857	18992	2759	4460	21218	21047	171	1359978
141	142	509738	144253	24019	3165	4261	21882	21711	171	770827
142	143	555928	168012	30180	3782	4109	22515	22344	171	134215
143	144	602911	194136	37628	4672	4028	23115	22944	171	-555929
144	145	650325	222630	46504	5888	4054	23681	23510	171	-1306447
145	146	697796	253421	56951	7515	4219	24218	24046	172	-2125070
146	147	744937	286437	69106	9614	4582	24726	24552	174	-3020447
147	148	791363	321523	83092	12288	5197	25209	25030	179	-4002226
148	149	836683	358527	99014	15614	6137	25678	25491	187	-5081181
149	150	880524	397222	116959	19704	7480	26143	25942	201	-6269265
150	151	922514	437384	136994	24634	9328	26624	26403	221	-7579781
151	152	962312	478720	159155	30521	11779	27143	26892	251	-9027415
152	153	999583	520947	183452	37433	14959	27735	27444	291	-10628430
153	154	1034041	563733	209854	45474	18992	28437	28091	346	-12400695
154	155	1065414	606758	238296	54701	24019	29308	28892	416	-14363929
155	156	1093483	649655	268679	65200	30180	30406	29899	507	-16539678
156	157	1118055	692093	300866	77000	37628	31815	31196	619	-18951567
157	158	1139012	733702	334684	90159	46504	33623	32864	759	-21625273
158	159	1156286	774145	369928	104677	56951	35952	35025	927	-24588822
159	160	1169889	813068	406366	120570	69106	38922	37791	1131	-27872502
160	161	1179927	850160	443739	137793	83092	42694	41323	1371	-31509152
161	162	1186629	885104	481769	156314	99014	47429	45777	1652	-35534026
162	163	1190368	917619	520166	176038	116959	53327	51353	1974	-39985033
163	164	1191684	947449	558617	196885	136994	60586	58245	2341	-44902584
164	165	1191358	974376	596811	218711	159155	69443	66692	2751	-50329754
165	166	1190409	998201	634432	241391	183452	80127	76920	3207	-56312031
166	167	1190201	1018785	671164	264751	209854	92903	89196	3707	-62897428
167	168	1192449	1036031	706689	288640	238296	108028	103775	4253	-70136213
168	169	1199347	1049907	740714	312853	268679	125786	120945	4841	-78080968
169	170	1213556	1060443	772952	337217	300866	146443	140971	5472	-86786199
170	171	1238379	1067775	803140	361520	334684	170286	164144	6142	-96308382
171	172	1277740	1072150	831027	385574	369928	197580	190731	6849	-106705586
172	173	1336349	1073946	856411	409156	406366	228598	221009	7589	-118037474
173	174	1419680	1073719	879094	432084	443739	263579	255220	8359	-130364893
174	175	1534141	1072251	898931	454146	481769	302757	293604	9153	-143749854
175	176	1687034	1070555	915804	475163	520166	346324	336357	9967	-158255181
176	177	1886687	1069974	929652	494950	558617	394465	383670	10795	-173944635
177	178	2142396	1072194	940461	513358	596811	447309	435673	11636	-190882615
178	179	2464510	1079365	948291	530228	634432	504970	492488	12482	-209134450
179	180	2864359	1094072	953296	545437	671164	567508	554177	13331	-228766302
180	181	3354264	1119525	955728	558878	706689	634964	620785	14179	-249845731
181	182	3947407	1159522	955981	570464	740714	707318	692294	15024	-272441871
182	183	4657785	1218611	954612	580125	772952	784526	768666	15860	-296626238
183	184	5500040	1302041	952397	587827	803140	866490	849806	16684	-322473341
184	185	6489315	1415983	950328	593575	831027	953082	935588	17494	-350061808
185	186	7641029	1567388	949719	597408	856411	1044120	1025834	18286	-379475474
186	187	8970683	1764212	952212	599425	879094	1139402	1120346	19056	-410804994
187	188	10493577	2015243	959881	599802	898931	1238672	1218868	19804	-444149407
188	189	12224565	2330319	975218	598802	915804	1341653	1321127	20526	-479618250
189	190	14177748	2720052	1001307	596793	929652	1448032	1426814	21218	-517333816
190	191	16366183	3196049	1041784	594276	940461	1557478	1535596	21882	-557433873
191	192	18801556	3770580	1100972	591933	948291	1669630	1647115	22515	-600074537
192	193	21493915	4456716	1183883	590607	953296	1784109	1760994	23115	-645433559
193	194	24451350	5267940	1296337	591399	955728	1900531	1876850	23681	-693714089
194	195	27679726	6218264	1444913	595656	955981	2018496	1994278	24218	-745148587
195	196	31182422	7321730	1637059	605071	954612	2137603	2112877	24726	-800003263
196	197	34960115	8592499	1881052	621623	952397	2257457	2232248	25209	-858582846
197	198	39010595	10044310	2186012	647772	950328	2377684	2352006	25678	-921235836
198	199	43328607	11690525	2561837	686341	949719	2497939	2471796	26143	-988360175
199	200	47905769	13543536	3019222	740693	952212	2617921	2591297	26624	-1060409359

## Sheet: founder number = 3
	Population structure
	t	Eggs	L1	L2	L3	L4	A	YA	PA	Food
0	1	0	0	0	0	0	3	3	0	10000000
1	2	0	0	0	0	0	3	3	0	9999952
2	3	0	0	0	0	0	3	3	0	9999904
3	4	0	0	0	0	0	3	3	0	9999856
4	5	0	0	0	0	0	3	3	0	9999808
5	6	0	0	0	0	0	3	3	0	9999760
6	7	0	0	0	0	0	3	3	0	9999712
7	8	0	0	0	0	0	3	3	0	9999664
8	9	3	0	0	0	0	3	3	0	9999616
9	10	6	0	0	0	0	3	3	0	9999568
10	11	12	0	0	0	0	3	3	0	9999520
11	12	18	0	0	0	0	3	3	0	9999472
12	13	27	0	0	0	0	3	3	0	9999424
13	14	36	0	0	0	0	3	3	0	9999376
14	15	48	0	0	0	0	3	3	0	9999328
15	16	60	0	0	0	0	3	3	0	9999280
16	17	75	0	0	0	0	3	3	0	9999232
17	18	90	0	0	0	0	3	3	0	9999184
18	19	105	3	0	0	0	3	3	0	9999133
19	20	120	6	0	0	0	3	3	0	9999079
20	21	135	12	0	0	0	3	3	0	9999019
21	22	150	18	0	0	0	3	3	0	9998953
22	23	165	27	0	0	0	3	3	0	9998878
23	24	180	36	0	0	0	3	3	0	9998794
24	25	189	48	0	0	0	3	3	0	9998698
25	26	198	60	0	0	0	3	3	0	9998590
26	27	204	75	0	0	0	3	3	0	9998467
27	28	207	87	3	0	0	3	3	0	9998326
28	29	207	102	6	0	0	3	3	0	9998164
29	30	207	114	12	0	0	3	3	0	9997978
30	31	204	129	18	0	0	3	3	0	9997765
31	32	198	141	27	0	0	3	3	0	9997522
32	33	189	156	36	0	0	3	3	0	9997246
33	34	180	168	48	0	0	3	3	0	9996934
34	35	171	177	60	0	0	3	3	0	9996589
35	36	162	183	72	3	0	3	3	0	9996202
36	37	153	189	84	6	0	3	3	0	9995773
37	38	144	189	96	12	0	3	3	0	9995296
38	39	135	189	108	18	0	3	3	0	9994771
39	40	126	186	120	27	0	3	3	0	9994189
40	41	117	183	132	33	3	3	3	0	9993538
41	42	108	174	144	42	6	3	3	0	9992812
42	43	99	165	156	48	12	3	3	0	9991999
43	44	90	159	162	57	18	3	3	0	9991096
44	45	84	150	168	63	27	3	3	0	9990094
45	46	78	141	171	72	36	3	3	0	9988987
46	47	69	135	171	78	48	3	3	0	9987766
47	48	63	126	168	87	60	3	3	0	9986428
48	49	57	117	165	93	72	6	6	0	9984937
49	50	51	108	159	102	84	9	6	3	9983287
50	51	42	102	150	108	96	15	12	3	9981445
51	52	36	93	144	111	108	21	18	3	9979420
52	53	30	84	138	111	120	30	27	3	9977176
53	54	24	78	129	111	132	39	36	3	9974716
54	55	18	72	123	105	144	51	48	3	9972010
55	56	12	66	117	99	156	63	60	3	9969058
56	57	12	60	108	96	162	78	75	3	9965854
57	58	15	54	99	93	168	93	90	3	9962398
58	59	27	48	93	87	171	111	108	3	9958672
59	60	48	42	87	84	171	129	126	3	9954688
60	61	90	36	78	81	168	150	147	3	9950428
61	62	150	30	72	75	165	171	168	3	9945898
62	63	240	24	66	69	159	195	192	3	9941074
63	64	360	18	60	66	150	219	216	3	9935968
64	65	525	12	57	60	144	240	237	3	9930610
65	66	735	9	51	54	138	261	258	3	9925003
66	67	1005	9	45	51	129	282	279	3	9919156
67	68	1335	12	39	48	123	300	297	3	9913090
68	69	1740	24	36	42	117	318	315	3	9906802
69	70	2220	48	30	39	108	336	333	3	9900298
70	71	2790	90	24	36	99	354	351	3	9893560
71	72	3450	150	18	33	93	369	366	3	9886594
72	73	4203	240	12	30	87	384	381	3	9879370
73	74	5049	360	9	27	78	399	396	3	9871876
74	75	5985	525	6	24	72	411	408	3	9864091
75	76	7005	732	6	21	66	423	420	3	9855967
76	77	8100	999	9	18	60	435	432	3	9847438
77	78	9264	1320	24	12	57	444	441	3	9838462
78	79	10482	1716	48	9	51	453	450	3	9828958
79	80	11742	2178	90	6	45	462	459	3	9818824
80	81	13023	2730	150	3	39	471	468	3	9807934
81	82	14313	3360	240	0	36	477	474	3	9796174
82	83	15591	4083	360	0	30	483	480	3	9783403
83	84	16845	4884	522	3	24	489	486	3	9769447
84	85	18054	5775	726	9	18	495	492	3	9754120
85	86	19206	6732	984	24	12	501	498	3	9737212
86	87	20280	7764	1296	48	9	504	501	3	9718528
87	88	21264	8844	1674	90	6	507	504	3	9697816
88	89	22149	9978	2118	147	6	510	507	3	9674806
89	90	22923	11130	2640	231	9	513	510	3	9649192
90	91	23577	12303	3240	336	24	513	510	3	9620665
91	92	24111	13470	3918	477	48	513	510	3	9588859
92	93	24525	14625	4674	645	90	513	510	3	9553378
93	94	24813	15744	5502	858	150	513	510	3	9513790
94	95	24975	16824	6396	1104	240	513	510	3	9469630
95	96	25023	17838	7344	1404	360	513	510	3	9420400
96	97	24957	18780	8340	1743	522	516	513	3	9365536
97	98	24783	19626	9366	2145	726	522	516	6	9304438
98	99	24504	20385	10410	2592	984	537	528	9	9236401
99	100	24132	21030	11460	3099	1296	561	546	15	9160711
100	101	23661	21567	12504	3645	1674	603	582	21	9076516
101	102	23109	21990	13524	4242	2118	663	633	30	8982958
102	103	22473	22305	14514	4860	2640	753	714	39	8879017
103	104	21765	22503	15456	5508	3240	873	822	51	8763682
104	105	20991	22593	16338	6165	3918	1038	975	63	8635801
105	106	20172	22581	17142	6837	4674	1248	1170	78	8494228
106	107	19320	22473	17862	7500	5502	1521	1428	93	8337679
107	108	18459	22260	18492	8163	6396	1857	1746	111	8164903
108	109	17622	21966	19020	8805	7344	2277	2148	129	7974493
109	110	16851	21585	19446	9426	8340	2781	2631	150	7765096
110	111	16218	21117	19770	10008	9366	3393	3222	171	7535191
111	112	15783	20574	19995	10554	10410	4113	3918	195	7283323
112	113	15660	19965	20121	11043	11460	4956	4737	219	7007968
113	114	15966	19293	20151	11475	12504	5922	5682	240	6707689
114	115	16881	18561	20097	11838	13524	7023	6762	261	6381022
115	116	18564	17796	19950	12141	14514	8253	7971	282	6026602
116	117	21267	17010	19722	12369	15456	9621	9321	300	5643088
117	118	25242	16215	19419	12534	16338	11121	10803	318	5229259
118	119	30822	15456	19041	12636	17142	12759	12423	336	4783897
119	120	38337	14775	18582	12687	17862	14523	14169	354	4305946
120	121	48210	14226	18066	12672	18492	16416	16047	369	3794308
121	122	60858	13884	17493	12606	19020	18426	18042	384	3248038
122	123	76776	13860	16863	12489	19446	20547	20148	399	2666176
123	124	96447	14268	16185	12321	19770	22767	22356	411	2047822
124	125	120405	15270	15486	12096	19995	25077	24654	423	1392004
125	126	149163	17040	14766	11832	20121	27459	27024	435	697792
126	127	183264	19818	14049	11526	20151	29901	29457	444	-35852
127	128	223215	23835	13380	11172	20097	32385	31932	453	-810071
128	129	269502	29427	12783	10788	19950	34908	34446	462	-1626344
129	130	322563	36894	12327	10377	19722	37446	36975	471	-2486312
130	131	382776	46653	12084	9933	19419	39993	39516	477	-3392105
131	132	450453	59082	12162	9465	19041	42537	42054	483	-4346291
132	133	525813	74670	12657	9000	18582	45072	44583	489	-5352083
133	134	608979	93834	13746	8532	18066	47580	47085	495	-6413345
134	135	699942	117111	15591	8082	17493	50052	49551	501	-7534742
135	136	798591	144936	18411	7689	16863	52482	51978	504	-8721872
136	137	904686	177840	22440	7386	16185	54858	54351	507	-9981344
137	138	1017843	216228	27984	7218	15486	57168	56658	510	-11320988
138	139	1137552	260592	35337	7251	14766	59412	58899	513	-12749978
139	140	1263195	311247	44877	7578	14049	61578	61065	513	-14278931
140	141	1394034	368571	56976	8277	13380	63654	63141	513	-15920066
141	142	1529214	432759	72057	9495	12783	65646	65133	513	-17687519
142	143	1667784	504036	90540	11346	12327	67545	67032	513	-19597355
143	144	1808733	582408	112884	14016	12084	69345	68832	513	-21667787
144	145	1950975	667890	139512	17664	12162	71043	70530	513	-23919341
145	146	2093388	760263	170853	22545	12657	72654	72138	516	-26375210
146	147	2234811	859311	207318	28842	13746	74178	73656	522	-29061341
147	148	2374089	964569	249276	36864	15591	75627	75090	537	-32006678
148	149	2510049	1075581	297042	46842	18411	77034	76473	561	-35243543
149	150	2641572	1191666	350877	59112	22440	78429	77826	603	-38807795
150	151	2767542	1312152	410982	73902	27984	79872	79209	663	-42739343
151	152	2886936	1436160	477465	91563	35337	81429	80676	753	-47082245
152	153	2998749	1562841	550356	112299	44877	83205	82332	873	-51885290
153	154	3102123	1691199	629562	136422	56976	85311	84273	1038	-57202085
154	155	3196242	1820274	714888	164103	72057	87924	86676	1248	-63091787
155	156	3280449	1948965	806037	195600	90540	91218	89697	1521	-69619034
156	157	3354165	2076279	902598	231000	112884	95445	93588	1857	-76854701
157	158	3417036	2201106	1004052	270477	139512	100869	98592	2277	-84875819
158	159	3468858	2322435	1109784	314031	170853	107856	105075	2781	-93766466
159	160	3509667	2439204	1219098	361710	207318	116766	113373	3393	-103617506
160	161	3539781	2550480	1331217	413379	249276	128082	123969	4113	-114527456
161	162	3559887	2655312	1445307	468942	297042	142287	137331	4956	-126602078
162	163	3571104	2752857	1560498	528114	350877	159981	154059	5922	-139955099
163	164	3575052	2842347	1675851	590655	410982	181758	174735	7023	-154707752
164	165	3574074	2923128	1790433	656133	477465	208329	200076	8253	-170989262
165	166	3571227	2994603	1903296	724173	550356	240381	230760	9621	-188936093
166	167	3570603	3056355	2013492	794253	629562	278709	267588	11121	-208692284
167	168	3577347	3108093	2120067	865920	714888	324084	311325	12759	-230408639
168	169	3598041	3149721	2222142	938559	806037	377358	362835	14523	-254242904
169	170	3640668	3181329	2318856	1011651	902598	439329	422913	16416	-280358597
170	171	3715137	3203325	2409420	1084560	1004052	510858	492432	18426	-308925146
171	172	3833220	3216450	2493081	1156722	1109784	592740	572193	20547	-340116758
172	173	4009047	3221838	2569233	1227468	1219098	685794	663027	22767	-374112422
173	174	4259040	3221157	2637282	1296252	1331217	790737	765660	25077	-411094679
174	175	4602423	3216753	2696793	1362438	1445307	908271	880812	27459	-451249562
175	176	5061102	3211665	2747412	1425489	1560498	1038972	1009071	29901	-494765543
176	177	5660061	3209922	2788956	1484850	1675851	1183395	1151010	32385	-541833905
177	178	6427188	3216582	2821383	1540074	1790433	1341927	1307019	34908	-592647845
178	179	7393530	3238095	2844873	1590684	1903296	1514910	1477464	37446	-647403350
179	180	8593077	3282216	2859888	1636311	2013492	1702524	1662531	39993	-706298906
180	181	10062792	3358575	2867184	1676634	2120067	1904892	1862355	42537	-769537193
181	182	11842221	3478566	2867943	1711392	2222142	2121954	2076882	45072	-837325613
182	183	13973355	3655833	2863836	1740375	2318856	2353578	2305998	47580	-909878714
183	184	16500120	3906123	2857191	1763481	2409420	2599470	2549418	50052	-987420023
184	185	19467945	4247949	2850984	1780725	2493081	2859246	2806764	52482	-1070185424
185	186	22923087	4702164	2849157	1792224	2569233	3132360	3077502	54858	-1158426422
186	187	26912049	5292636	2856636	1798275	2637282	3418206	3361038	57168	-1252414982
187	188	31480731	6045729	2879643	1799406	2696793	3716016	3656604	59412	-1352448221
188	189	36673695	6990957	2925654	1796406	2747412	4024959	3963381	61578	-1458854750
189	190	42533244	8160156	3003921	1790379	2788956	4344096	4280442	63654	-1572001448
190	191	49098549	9588147	3125352	1782828	2821383	4672434	4606788	65646	-1692301619
191	192	56404668	11311740	3302916	1775799	2844873	5008890	4941345	67545	-1820223611
192	193	64481745	13370148	3551649	1771821	2859888	5352327	5282982	69345	-1956300677
193	194	73354050	15803820	3889011	1774197	2867184	5701593	5630550	71043	-2101142267
194	195	83039178	18654792	4334739	1786968	2867943	6055488	5982834	72654	-2255445761
195	196	93547266	21965190	4911177	1815213	2863836	6412809	6338631	74178	-2420009789
196	197	104880345	25777497	5643156	1864869	2857191	6772371	6696744	75627	-2595748538
197	198	117031785	30132930	6558036	1943316	2850984	7133052	7056018	77034	-2783707508
198	199	129985821	35071575	7685511	2059023	2849157	7493817	7415388	78429	-2985080525
199	200	143717307	40630608	9057666	2222079	2856636	7853763	7773891	79872	-3201228077

## Sheet: founder number = 10
	Population Structure
	t	Eggs	L1	L2	L3	L4	A	YA	PA	Food
0	1	0	0	0	0	0	10	10	0	10000000
1	2	0	0	0	0	0	10	10	0	9999840
2	3	0	0	0	0	0	10	10	0	9999680
3	4	0	0	0	0	0	10	10	0	9999520
4	5	0	0	0	0	0	10	10	0	9999360
5	6	0	0	0	0	0	10	10	0	9999200
6	7	0	0	0	0	0	10	10	0	9999040
7	8	0	0	0	0	0	10	10	0	9998880
8	9	10	0	0	0	0	10	10	0	9998720
9	10	20	0	0	0	0	10	10	0	9998560
10	11	40	0	0	0	0	10	10	0	9998400
11	12	60	0	0	0	0	10	10	0	9998240
12	13	90	0	0	0	0	10	10	0	9998080
13	14	120	0	0	0	0	10	10	0	9997920
14	15	160	0	0	0	0	10	10	0	9997760
15	16	200	0	0	0	0	10	10	0	9997600
16	17	250	0	0	0	0	10	10	0	9997440
17	18	300	0	0	0	0	10	10	0	9997280
18	19	350	10	0	0	0	10	10	0	9997110
19	20	400	20	0	0	0	10	10	0	9996930
20	21	450	40	0	0	0	10	10	0	9996730
21	22	500	60	0	0	0	10	10	0	9996510
22	23	550	90	0	0	0	10	10	0	9996260
23	24	600	120	0	0	0	10	10	0	9995980
24	25	630	160	0	0	0	10	10	0	9995660
25	26	660	200	0	0	0	10	10	0	9995300
26	27	680	250	0	0	0	10	10	0	9994890
27	28	690	290	10	0	0	10	10	0	9994420
28	29	690	340	20	0	0	10	10	0	9993880
29	30	690	380	40	0	0	10	10	0	9993260
30	31	680	430	60	0	0	10	10	0	9992550
31	32	660	470	90	0	0	10	10	0	9991740
32	33	630	520	120	0	0	10	10	0	9990820
33	34	600	560	160	0	0	10	10	0	9989780
34	35	570	590	200	0	0	10	10	0	9988630
35	36	540	610	240	10	0	10	10	0	9987340
36	37	510	630	280	20	0	10	10	0	9985910
37	38	480	630	320	40	0	10	10	0	9984320
38	39	450	630	360	60	0	10	10	0	9982570
39	40	420	620	400	90	0	10	10	0	9980630
40	41	390	610	440	110	10	10	10	0	9978460
41	42	360	580	480	140	20	10	10	0	9976040
42	43	330	550	520	160	40	10	10	0	9973330
43	44	300	530	540	190	60	10	10	0	9970320
44	45	280	500	560	210	90	10	10	0	9966980
45	46	260	470	570	240	120	10	10	0	9963290
46	47	230	450	570	260	160	10	10	0	9959220
47	48	210	420	560	290	200	10	10	0	9954760
48	49	190	390	550	310	240	20	20	0	9949790
49	50	170	360	530	340	280	30	20	10	9944290
50	51	140	340	500	360	320	50	40	10	9938150
51	52	120	310	480	370	360	70	60	10	9931400
52	53	100	280	460	370	400	100	90	10	9923920
53	54	80	260	430	370	440	130	120	10	9915720
54	55	60	240	410	350	480	170	160	10	9906700
55	56	40	220	390	330	520	210	200	10	9896860
56	57	40	200	360	320	540	260	250	10	9886180
57	58	50	180	330	310	560	310	300	10	9874660
58	59	90	160	310	290	570	370	360	10	9862240
59	60	160	140	290	280	570	430	420	10	9848960
60	61	300	120	260	270	560	500	490	10	9834760
61	62	500	100	240	250	550	570	560	10	9819660
62	63	800	80	220	230	530	650	640	10	9803580
63	64	1200	60	200	220	500	730	720	10	9786560
64	65	1750	40	190	200	480	800	790	10	9768700
65	66	2450	30	170	180	460	870	860	10	9750010
66	67	3350	30	150	170	430	940	930	10	9730520
67	68	4450	40	130	160	410	1000	990	10	9710300
68	69	5800	80	120	140	390	1060	1050	10	9689340
69	70	7400	160	100	130	360	1120	1110	10	9667660
70	71	9300	300	80	120	330	1180	1170	10	9645200
71	72	11500	500	60	110	310	1230	1220	10	9621980
72	73	14010	800	40	100	290	1280	1270	10	9597900
73	74	16830	1200	30	90	260	1330	1320	10	9572920
74	75	19950	1750	20	80	240	1370	1360	10	9546970
75	76	23350	2440	20	70	220	1410	1400	10	9519890
76	77	27000	3330	30	60	200	1450	1440	10	9491460
77	78	30880	4400	80	40	190	1480	1470	10	9461540
78	79	34940	5720	160	30	170	1510	1500	10	9429860
79	80	39140	7260	300	20	150	1540	1530	10	9396080
80	81	43410	9100	500	10	130	1570	1560	10	9359780
81	82	47710	11200	800	0	120	1590	1580	10	9320580
82	83	51970	13610	1200	0	100	1610	1600	10	9278010
83	84	56150	16280	1740	10	80	1630	1620	10	9231490
84	85	60180	19250	2420	30	60	1650	1640	10	9180400
85	86	64020	22440	3280	80	40	1670	1660	10	9124040
86	87	67600	25880	4320	160	30	1680	1670	10	9061760
87	88	70880	29480	5580	300	20	1690	1680	10	8992720
88	89	73830	33260	7060	490	20	1700	1690	10	8916020
89	90	76410	37100	8800	770	30	1710	1700	10	8830640
90	91	78590	41010	10800	1120	80	1710	1700	10	8735550
91	92	80370	44900	13060	1590	160	1710	1700	10	8629530
92	93	81750	48750	15580	2150	300	1710	1700	10	8511260
93	94	82710	52480	18340	2860	500	1710	1700	10	8379300
94	95	83250	56080	21320	3680	800	1710	1700	10	8232100
95	96	83410	59460	24480	4680	1200	1710	1700	10	8068000
96	97	83190	62600	27800	5810	1740	1720	1710	10	7885120
97	98	82610	65420	31220	7150	2420	1740	1720	20	7681460
98	99	81680	67950	34700	8640	3280	1790	1760	30	7454670
99	100	80440	70100	38200	10330	4320	1870	1820	50	7202370
100	101	78870	71890	41680	12150	5580	2010	1940	70	6921720
101	102	77030	73300	45080	14140	7060	2210	2110	100	6609860
102	103	74910	74350	48380	16200	8800	2510	2380	130	6263390
103	104	72550	75010	51520	18360	10800	2910	2740	170	5878940
104	105	69970	75310	54460	20550	13060	3460	3250	210	5452670
105	106	67240	75270	57140	22790	15580	4160	3900	260	4980760
106	107	64400	74910	59540	25000	18340	5070	4760	310	4458930
107	108	61530	74200	61640	27210	21320	6190	5820	370	3883010
108	109	58740	73220	63400	29350	24480	7590	7160	430	3248310
109	110	56170	71950	64820	31420	27800	9270	8770	500	2550320
110	111	54060	70390	65900	33360	31220	11310	10740	570	1783970
111	112	52610	68580	66650	35180	34700	13710	13060	650	944410
112	113	52200	66550	67070	36810	38200	16520	15790	730	26560
113	114	53220	64310	67170	38250	41680	19740	18940	800	-974370
114	115	56270	61870	66990	39460	45080	23410	22540	870	-2063260
115	116	61880	59320	66500	40470	48380	27510	26570	940	-3244660
116	117	70890	56700	65740	41230	51520	32070	31070	1000	-4523040
117	118	84140	54050	64730	41780	54460	37070	36010	1060	-5902470
118	119	102740	51520	63470	42120	57140	42530	41410	1120	-7387010
119	120	127790	49250	61940	42290	59540	48410	47230	1180	-8980180
120	121	160700	47420	60220	42240	61640	54720	53490	1230	-10685640
121	122	202860	46280	58310	42020	63400	61420	60140	1280	-12506540
122	123	255920	46200	56210	41630	64820	68490	67160	1330	-14446080
123	124	321490	47560	53950	41070	65900	75890	74520	1370	-16507260
124	125	401350	50900	51620	40320	66650	83590	82180	1410	-18693320
125	126	497210	56800	49220	39440	67070	91530	90080	1450	-21007360
126	127	610880	66060	46830	38420	67170	99670	98190	1480	-23452840
127	128	744050	79450	44600	37240	66990	107950	106440	1510	-26033570
128	129	898340	98090	42610	35960	66500	116360	114820	1540	-28754480
129	130	1075210	122980	41090	34590	65740	124820	123250	1570	-31621040
130	131	1275920	155510	40280	33110	64730	133310	131720	1590	-34640350
131	132	1501510	196940	40540	31550	63470	141790	140180	1610	-37820970
132	133	1752710	248900	42190	30000	61940	150240	148610	1630	-41173610
133	134	2029930	312780	45820	28440	60220	158600	156950	1650	-44711150
134	135	2333140	390370	51970	26940	58310	166840	165170	1670	-48449140
135	136	2661970	483120	61370	25630	56210	174940	173260	1680	-52406240
136	137	3015620	592800	74800	24620	53950	182860	181170	1690	-56604480
137	138	3392810	720760	93280	24060	51620	190560	188860	1700	-61069960
138	139	3791840	868640	117790	24170	49220	198040	196330	1710	-65833260
139	140	4210650	1037490	149590	25260	46830	205260	203550	1710	-70929770
140	141	4646780	1228570	189920	27590	44600	212180	210470	1710	-76400220
141	142	5097380	1442530	240190	31650	42610	218820	217110	1710	-82291730
142	143	5559280	1680120	301800	37820	41090	225150	223440	1710	-88657850
143	144	6029110	1941360	376280	46720	40280	231150	229440	1710	-95559290
144	145	6503250	2226300	465040	58880	40540	236810	235100	1710	-103064470
145	146	6977960	2534210	569510	75150	42190	242180	240460	1720	-111250700
146	147	7449370	2864370	691060	96140	45820	247260	245520	1740	-120204470
147	148	7913630	3215230	830920	122880	51970	252090	250300	1790	-130022260
148	149	8366830	3585270	990140	156140	61370	256780	254910	1870	-140811810
149	150	8805240	3972220	1169590	197040	74800	261430	259420	2010	-152692650
150	151	9225140	4373840	1369940	246340	93280	266240	264030	2210	-165797810
151	152	9623120	4787200	1591550	305210	117790	271430	268920	2510	-180274150
152	153	9995830	5209470	1834520	374330	149590	277350	274440	2910	-196284300
153	154	10340410	5637330	2098540	454740	189920	284370	280910	3460	-214006950
154	155	10654140	6067580	2382960	547010	240190	293080	288920	4160	-233639290
155	156	10934830	6496550	2686790	652000	301800	304060	298990	5070	-255396780
156	157	11180550	6920930	3008660	770000	376280	318150	311960	6190	-279515670
157	158	11390120	7337020	3346840	901590	465040	336230	328640	7590	-306252730
158	159	11562860	7741450	3699280	1046770	569510	359520	350250	9270	-335888220
159	160	11698890	8130680	4063660	1205700	691060	389220	377910	11310	-368725020
160	161	11799270	8501600	4437390	1377930	830920	426940	413230	13710	-405091520
161	162	11866290	8851040	4817690	1563140	990140	474290	457770	16520	-445340260
162	163	11903680	9176190	5201660	1760380	1169590	533270	513530	19740	-489850330
163	164	11916840	9474490	5586170	1968850	1369940	605860	582450	23410	-539025840
164	165	11913580	9743760	5968110	2187110	1591550	694430	666920	27510	-593297540
165	166	11904090	9982010	6344320	2413910	1834520	801270	769200	32070	-653120310
166	167	11902010	10187850	6711640	2647510	2098540	929030	891960	37070	-718974280
167	168	11924490	10360310	7066890	2886400	2382960	1080280	1037750	42530	-791362130
168	169	11993470	10499070	7407140	3128530	2686790	1257860	1209450	48410	-870809680
169	170	12135560	10604430	7729520	3372170	3008660	1464430	1409710	54720	-957861990
170	171	12383790	10677750	8031400	3615200	3346840	1702860	1641440	61420	-1053083820
171	172	12777400	10721500	8310270	3855740	3699280	1975800	1907310	68490	-1157055860
172	173	13363490	10739460	8564110	4091560	4063660	2285980	2210090	75890	-1270374740
173	174	14196800	10737190	8790940	4320840	4437390	2635790	2552200	83590	-1393648930
174	175	15341410	10722510	8989310	4541460	4817690	3027570	2936040	91530	-1527498540
175	176	16870340	10705550	9158040	4751630	5201660	3463240	3363570	99670	-1672551810
176	177	18866870	10699740	9296520	4949500	5586170	3944650	3836700	107950	-1829446350
177	178	21423960	10721940	9404610	5133580	5968110	4473090	4356730	116360	-1998826150
178	179	24645100	10793650	9482910	5302280	6344320	5049700	4924880	124820	-2181344500
179	180	28643590	10940720	9532960	5454370	6711640	5675080	5541770	133310	-2377663020
180	181	33542640	11195250	9557280	5588780	7066890	6349640	6207850	141790	-2588457310
181	182	39474070	11595220	9559810	5704640	7407140	7073180	6922940	150240	-2814418710
182	183	46577850	12186110	9546120	5801250	7729520	7845260	7686660	158600	-3056262380
183	184	55000400	13020410	9523970	5878270	8031400	8664900	8498060	166840	-3314733410
184	185	64893150	14159830	9503280	5935750	8310270	9530820	9355880	174940	-3590618080
185	186	76410290	15673880	9497190	5974080	8564110	10441200	10258340	182860	-3884754740
186	187	89706830	17642120	9522120	5994250	8790940	11394020	11203460	190560	-4198049940
187	188	104935770	20152430	9598810	5998020	8989310	12386720	12188680	198040	-4531494070
188	189	122245650	23303190	9752180	5988020	9158040	13416530	13211270	205260	-4886182500
189	190	141777480	27200520	10013070	5967930	9296520	14480320	14268140	212180	-5263338160
190	191	163661830	31960490	10417840	5942760	9404610	15574780	15355960	218820	-5664338730
191	192	188015560	37705800	11009720	5919330	9482910	16696300	16471150	225150	-6090745370
192	193	214939150	44567160	11838830	5906070	9532960	17841090	17609940	231150	-6544335590
193	194	244513500	52679400	12963370	5913990	9557280	19005310	18768500	236810	-7027140890
194	195	276797260	62182640	14449130	5956560	9559810	20184960	19942780	242180	-7541485870
195	196	311824220	73217300	16370590	6050710	9546120	21376030	21128770	247260	-8090032630
196	197	349601150	85924990	18810520	6216230	9523970	22574570	22322480	252090	-8675828460
197	198	390105950	100443100	21860120	6477720	9503280	23776840	23520060	256780	-9302358360
198	199	433286070	116905250	25618370	6863410	9497190	24979390	24717960	261430	-9973601750
199	200	479057690	135435360	30192220	7406930	9522120	26179210	25912970	266240	-10694093590

## Sheet: founder number = 50
	Population structure
	t	Eggs	L1	L2	L3	L4	A	YA	PA	Food
0	1	0	0	0	0	0	50	50	0	10000000
1	2	0	0	0	0	0	50	50	0	9999200
2	3	0	0	0	0	0	50	50	0	9998400
3	4	0	0	0	0	0	50	50	0	9997600
4	5	0	0	0	0	0	50	50	0	9996800
5	6	0	0	0	0	0	50	50	0	9996000
6	7	0	0	0	0	0	50	50	0	9995200
7	8	0	0	0	0	0	50	50	0	9994400
8	9	50	0	0	0	0	50	50	0	9993600
9	10	100	0	0	0	0	50	50	0	9992800
10	11	200	0	0	0	0	50	50	0	9992000
11	12	300	0	0	0	0	50	50	0	9991200
12	13	450	0	0	0	0	50	50	0	9990400
13	14	600	0	0	0	0	50	50	0	9989600
14	15	800	0	0	0	0	50	50	0	9988800
15	16	1000	0	0	0	0	50	50	0	9988000
16	17	1250	0	0	0	0	50	50	0	9987200
17	18	1500	0	0	0	0	50	50	0	9986400
18	19	1750	50	0	0	0	50	50	0	9985550
19	20	2000	100	0	0	0	50	50	0	9984650
20	21	2250	200	0	0	0	50	50	0	9983650
21	22	2500	300	0	0	0	50	50	0	9982550
22	23	2750	450	0	0	0	50	50	0	9981300
23	24	3000	600	0	0	0	50	50	0	9979900
24	25	3150	800	0	0	0	50	50	0	9978300
25	26	3300	1000	0	0	0	50	50	0	9976500
26	27	3400	1250	0	0	0	50	50	0	9974450
27	28	3450	1450	50	0	0	50	50	0	9972100
28	29	3450	1700	100	0	0	50	50	0	9969400
29	30	3450	1900	200	0	0	50	50	0	9966300
30	31	3400	2150	300	0	0	50	50	0	9962750
31	32	3300	2350	450	0	0	50	50	0	9958700
32	33	3150	2600	600	0	0	50	50	0	9954100
33	34	3000	2800	800	0	0	50	50	0	9948900
34	35	2850	2950	1000	0	0	50	50	0	9943150
35	36	2700	3050	1200	50	0	50	50	0	9936700
36	37	2550	3150	1400	100	0	50	50	0	9929550
37	38	2400	3150	1600	200	0	50	50	0	9921600
38	39	2250	3150	1800	300	0	50	50	0	9912850
39	40	2100	3100	2000	450	0	50	50	0	9903150
40	41	1950	3050	2200	550	50	50	50	0	9892300
41	42	1800	2900	2400	700	100	50	50	0	9880200
42	43	1650	2750	2600	800	200	50	50	0	9866650
43	44	1500	2650	2700	950	300	50	50	0	9851600
44	45	1400	2500	2800	1050	450	50	50	0	9834900
45	46	1300	2350	2850	1200	600	50	50	0	9816450
46	47	1150	2250	2850	1300	800	50	50	0	9796100
47	48	1050	2100	2800	1450	1000	50	50	0	9773800
48	49	950	1950	2750	1550	1200	100	100	0	9748950
49	50	850	1800	2650	1700	1400	150	100	50	9721450
50	51	700	1700	2500	1800	1600	250	200	50	9690750
51	52	600	1550	2400	1850	1800	350	300	50	9657000
52	53	500	1400	2300	1850	2000	500	450	50	9619600
53	54	400	1300	2150	1850	2200	650	600	50	9578600
54	55	300	1200	2050	1750	2400	850	800	50	9533500
55	56	200	1100	1950	1650	2600	1050	1000	50	9484300
56	57	200	1000	1800	1600	2700	1300	1250	50	9430900
57	58	250	900	1650	1550	2800	1550	1500	50	9373300
58	59	450	800	1550	1450	2850	1850	1800	50	9311200
59	60	800	700	1450	1400	2850	2150	2100	50	9244800
60	61	1500	600	1300	1350	2800	2500	2450	50	9173800
61	62	2500	500	1200	1250	2750	2850	2800	50	9098300
62	63	4000	400	1100	1150	2650	3250	3200	50	9017900
63	64	6000	300	1000	1100	2500	3650	3600	50	8932800
64	65	8750	200	950	1000	2400	4000	3950	50	8843500
65	66	12250	150	850	900	2300	4350	4300	50	8750050
66	67	16750	150	750	850	2150	4700	4650	50	8652600
67	68	22250	200	650	800	2050	5000	4950	50	8551500
68	69	29000	400	600	700	1950	5300	5250	50	8446700
69	70	37000	800	500	650	1800	5600	5550	50	8338300
70	71	46500	1500	400	600	1650	5900	5850	50	8226000
71	72	57500	2500	300	550	1550	6150	6100	50	8109900
72	73	70050	4000	200	500	1450	6400	6350	50	7989500
73	74	84150	6000	150	450	1300	6650	6600	50	7864600
74	75	99750	8750	100	400	1200	6850	6800	50	7734850
75	76	116750	12200	100	350	1100	7050	7000	50	7599450
76	77	135000	16650	150	300	1000	7250	7200	50	7457300
77	78	154400	22000	400	200	950	7400	7350	50	7307700
78	79	174700	28600	800	150	850	7550	7500	50	7149300
79	80	195700	36300	1500	100	750	7700	7650	50	6980400
80	81	217050	45500	2500	50	650	7850	7800	50	6798900
81	82	238550	56000	4000	0	600	7950	7900	50	6602900
82	83	259850	68050	6000	0	500	8050	8000	50	6390050
83	84	280750	81400	8700	50	400	8150	8100	50	6157450
84	85	300900	96250	12100	150	300	8250	8200	50	5902000
85	86	320100	112200	16400	400	200	8350	8300	50	5620200
86	87	338000	129400	21600	800	150	8400	8350	50	5308800
87	88	354400	147400	27900	1500	100	8450	8400	50	4963600
88	89	369150	166300	35300	2450	100	8500	8450	50	4580100
89	90	382050	185500	44000	3850	150	8550	8500	50	4153200
90	91	392950	205050	54000	5600	400	8550	8500	50	3677750
91	92	401850	224500	65300	7950	800	8550	8500	50	3147650
92	93	408750	243750	77900	10750	1500	8550	8500	50	2556300
93	94	413550	262400	91700	14300	2500	8550	8500	50	1896500
94	95	416250	280400	106600	18400	4000	8550	8500	50	1160500
95	96	417050	297300	122400	23400	6000	8550	8500	50	340000
96	97	415950	313000	139000	29050	8700	8600	8550	50	-574400
97	98	413050	327100	156100	35750	12100	8700	8600	100	-1592700
98	99	408400	339750	173500	43200	16400	8950	8800	150	-2726650
99	100	402200	350500	191000	51650	21600	9350	9100	250	-3988150
100	101	394350	359450	208400	60750	27900	10050	9700	350	-5391400
101	102	385150	366500	225400	70700	35300	11050	10550	500	-6950700
102	103	374550	371750	241900	81000	44000	12550	11900	650	-8683050
103	104	362750	375050	257600	91800	54000	14550	13700	850	-10605300
104	105	349850	376550	272300	102750	65300	17300	16250	1050	-12736650
105	106	336200	376350	285700	113950	77900	20800	19500	1300	-15096200
106	107	322000	374550	297700	125000	91700	25350	23800	1550	-17705350
107	108	307650	371000	308200	136050	106600	30950	29100	1850	-20584950
108	109	293700	366100	317000	146750	122400	37950	35800	2150	-23758450
109	110	280850	359750	324100	157100	139000	46350	43850	2500	-27248400
110	111	270300	351950	329500	166800	156100	56550	53700	2850	-31080150
111	112	263050	342900	333250	175900	173500	68550	65300	3250	-35277950
112	113	261000	332750	335350	184050	191000	82600	78950	3650	-39867200
113	114	266100	321550	335850	191250	208400	98700	94700	4000	-44871850
114	115	281350	309350	334950	197300	225400	117050	112700	4350	-50316300
115	116	309400	296600	332500	202350	241900	137550	132850	4700	-56223300
116	117	354450	283500	328700	206150	257600	160350	155350	5000	-62615200
117	118	420700	270250	323650	208900	272300	185350	180050	5300	-69512350
118	119	513700	257600	317350	210600	285700	212650	207050	5600	-76935050
119	120	638950	246250	309700	211450	297700	242050	236150	5900	-84900900
120	121	803500	237100	301100	211200	308200	273600	267450	6150	-93428200
121	122	1014300	231400	291550	210100	317000	307100	300700	6400	-102532700
122	123	1279600	231000	281050	208150	324100	342450	335800	6650	-112230400
123	124	1607450	237800	269750	205350	329500	379450	372600	6850	-122536300
124	125	2006750	254500	258100	201600	333250	417950	410900	7050	-133466600
125	126	2486050	284000	246100	197200	335350	457650	450400	7250	-145036800
126	127	3054400	330300	234150	192100	335850	498350	490950	7400	-157264200
127	128	3720250	397250	223000	186200	334950	539750	532200	7550	-170167850
128	129	4491700	490450	213050	179800	332500	581800	574100	7700	-183772400
129	130	5376050	614900	205450	172950	328700	624100	616250	7850	-198105200
130	131	6379600	777550	201400	165550	323650	666550	658600	7950	-213201750
131	132	7507550	984700	202700	157750	317350	708950	700900	8050	-229104850
132	133	8763550	1244500	210950	150000	309700	751200	743050	8150	-245868050
133	134	10149650	1563900	229100	142200	301100	793000	784750	8250	-263555750
134	135	11665700	1951850	259850	134700	291550	834200	825850	8350	-282245700
135	136	13309850	2415600	306850	128150	281050	874700	866300	8400	-302031200
136	137	15078100	2964000	374000	123100	269750	914300	905850	8450	-323022400
137	138	16964050	3603800	466400	120300	258100	952800	944300	8500	-345349800
138	139	18959200	4343200	588950	120850	246100	990200	981650	8550	-369166300
139	140	21053250	5187450	747950	126300	234150	1026300	1017750	8550	-394648850
140	141	23233900	6142850	949600	137950	223000	1060900	1052350	8550	-422001100
141	142	25486900	7212650	1200950	158250	213050	1094100	1085550	8550	-451458650
142	143	27796400	8400600	1509000	189100	205450	1125750	1117200	8550	-483289250
143	144	30145550	9706800	1881400	233600	201400	1155750	1147200	8550	-517796450
144	145	32516250	11131500	2325200	294400	202700	1184050	1175500	8550	-555322350
145	146	34889800	12671050	2847550	375750	210950	1210900	1202300	8600	-596253500
146	147	37246850	14321850	3455300	480700	229100	1236300	1227600	8700	-641022350
147	148	39568150	16076150	4154600	614400	259850	1260450	1251500	8950	-690111300
148	149	41834150	17926350	4950700	780700	306850	1283900	1274550	9350	-744059050
149	150	44026200	19861100	5847950	985200	374000	1307150	1297100	10050	-803463250
150	151	46125700	21869200	6849700	1231700	466400	1331200	1320150	11050	-868989050
151	152	48115600	23936000	7957750	1526050	588950	1357150	1344600	12550	-941370750
152	153	49979150	26047350	9172600	1871650	747950	1386750	1372200	14550	-1021421500
153	154	51702050	28186650	10492700	2273700	949600	1421850	1404550	17300	-1110034750
154	155	53270700	30337900	11914800	2735050	1200950	1465400	1444600	20800	-1208196450
155	156	54674150	32482750	13433950	3260000	1509000	1520300	1494950	25350	-1316983900
156	157	55902750	34604650	15043300	3850000	1881400	1590750	1559800	30950	-1437578350
157	158	56950600	36685100	16734200	4507950	2325200	1681150	1643200	37950	-1571263650
158	159	57814300	38707250	18496400	5233850	2847550	1797600	1751250	46350	-1719441100
159	160	58494450	40653400	20318300	6028500	3455300	1946100	1889550	56550	-1883625100
160	161	58996350	42508000	22186950	6889650	4154600	2134700	2066150	68550	-2065457600
161	162	59331450	44255200	24088450	7815700	4950700	2371450	2288850	82600	-2266701300
162	163	59518400	45880950	26008300	8801900	5847950	2666350	2567650	98700	-2489251650
163	164	59584200	47372450	27930850	9844250	6849700	3029300	2912250	117050	-2735129200
164	165	59567900	48718800	29840550	10935550	7957750	3472150	3334600	137550	-3006487700
165	166	59520450	49910050	31721600	12069550	9172600	4006350	3846000	160350	-3305601550
166	167	59510050	50939250	33558200	13237550	10492700	4645150	4459800	185350	-3634871400
167	168	59622450	51801550	35334450	14432000	11914800	5401400	5188750	212650	-3996810650
168	169	59967350	52495350	37035700	15642650	13433950	6289300	6047250	242050	-4394048400
169	170	60677800	53022150	38647600	16860850	15043300	7322150	7048550	273600	-4829309950
170	171	61918950	53388750	40157000	18076000	16734200	8514300	8207200	307100	-5305419100
171	172	63887000	53607500	41551350	19278700	18496400	9879000	9536550	342450	-5825279300
172	173	66817450	53697300	42820550	20457800	20318300	11429900	11050450	379450	-6391873700
173	174	70984000	53685950	43954700	21604200	22186950	13178950	12761000	417950	-7008244650
174	175	76707050	53612550	44946550	22707300	24088450	15137850	14680200	457650	-7677492700
175	176	84351700	53527750	45790200	23758150	26008300	17316200	16817850	498350	-8402759050
176	177	94334350	53498700	46482600	24747500	27930850	19723250	19183500	539750	-9187231750
177	178	107119800	53609700	47023050	25667900	29840550	22365450	21783650	581800	-10034130750
178	179	123225500	53968250	47414550	26511400	31721600	25248500	24624400	624100	-10946722500
179	180	143217950	54703600	47664800	27271850	33558200	28375400	27708850	666550	-11928315100
180	181	167713200	55976250	47786400	27943900	35334450	31748200	31039250	708950	-12982286550
181	182	197370350	57976100	47799050	28523200	37035700	35365900	34614700	751200	-14112093550
182	183	232889250	60930550	47730600	29006250	38647600	39226300	38433300	793000	-15321311900
183	184	275002000	65102050	47619850	29391350	40157000	43324500	42490300	834200	-16613667050
184	185	324465750	70799150	47516400	29678750	41551350	47654100	46779400	874700	-17993090400
185	186	382051450	78369400	47485950	29870400	42820550	52206000	51291700	914300	-19463773700
186	187	448534150	88210600	47610600	29971250	43954700	56970100	56017300	952800	-21030249700
187	188	524678850	100762150	47994050	29990100	44946550	61933600	60943400	990200	-22697470350
188	189	611228250	116515950	48760900	29940100	45790200	67082650	66056350	1026300	-24470912500
189	190	708887400	136002600	50065350	29839650	46482600	72401600	71340700	1060900	-26356690800
190	191	818309150	159802450	52089200	29713800	47023050	77873900	76779800	1094100	-28361693650
191	192	940077800	188529000	55048600	29596650	47414550	83481500	82355750	1125750	-30493726850
192	193	1074695750	222835800	59194150	29530350	47664800	89205450	88049700	1155750	-32761677950
193	194	1222567500	263397000	64816850	29569950	47786400	95026550	93842500	1184050	-35175704450
194	195	1383986300	310913200	72245650	29782800	47799050	100924800	99713900	1210900	-37747429350
195	196	1559121100	366086500	81852950	30253550	47730600	106880150	105643850	1236300	-40490163150
196	197	1748005750	429624950	94052600	31081150	47619850	112872850	111612400	1260450	-43419142300
197	198	1950529750	502215500	109300600	32388600	47516400	118884200	117600300	1283900	-46551791800
198	199	2166430350	584526250	128091850	34317050	47485950	124896950	123589800	1307150	-49908008750
199	200	2395288450	677176800	150961100	37034650	47610600	130896050	129564850	1331200	-53510467950

[truncated: 1 more sheets: founder number = 200]
